# Supplementary material for: Hyaluronic acid-bilirubin nanomedicine-based combination chemoimmunotherapy
Source: Nat Commun. 2023 Aug 8;14:4771. doi: 10.1038/s41467-023-40270-5 (PMC10409794; doi:10.1038/s41467-023-40270-5)
Supplement: Supplementary file 3 — Source Data [file 41467_2023_40270_MOESM3_ESM.xlsx]

## Sheet: Figure 1d
Figure 1a	HABN-Cy5.5						Free Cy5.5
	CD11b-CD11c- (B+T cells)	CD11b- CD11c+ (DC)	CD11b+ CD11c+ (Mac)	CD11b+ CD11c- Ly6G+ (Gra)	CD45- Tumor cells		CD11b-CD11c- (B+T cells)	CD11b- CD11c+ (DC)	CD11b+ CD11c+ (Mac)	CD11b+ CD11c- Ly6G+ (Gra)	CD45- Tumor cells
	4.31	1.86	43.6	4.85	9.32		1.23	0.49	6.58	0	4.53
	1.49	1.63	49.5	6.01	33.2		0.23	0.68	7.66	0	5.1
	2.59	5.13	50.1	7.05	14.5		0.33	2.65	6.22	0	3.01

## Sheet: Figure 1f
Figure 1f	HABN-Cy5.5
	CT26	MC38	MC38 + Free HA
	135.6	459	64.96
	107.7	449.19	107.94
	154.84	772.73	201.31
	173.34	912.22	130.83
	28.7	511.96	120.63
	70.21	363	218.25
	78.95	655.9	121.64

## Sheet: Figure 1h
Figure 1h	HABN Cy5.5
	M0	M1	M2		M1	M1/Free HA	M2	M2/Free HA
	182.11	242.11	288.39		242.11	66.61	288.39	120.59
	131.56	177.62	340.79		177.62	121.82	340.79	129.42
	179.28	321.05	392.79		321.05	99.53	392.79	65.11
	154.06	307.08	245.06		307.08	67.05	245.06	131.53
	89.71	211.95	442.29		211.95	156.7	442.29	122.99
	82.99	224.37	300.28		224.37	153.05	300.28	99.1
	66.47	195.97	307.62		195.97	139.44	307.62	137.49

## Sheet: Figure 1i
Figure 1i
	M0 CD206lowMHC-IIlow			M1 CD206lowMHC-IIHigh			M2 CD206highMHC-Iilow
	Free Cy5.5	HABN-Cy5.5		Free Cy5.5	HABN-Cy5.5		Free Cy5.5	HABN-Cy5.5
	20.804	53.325		30.274	70.229		28.44	83.08
	19.427	21.619		20.281	32.247		20.964	48.403
	15.232	19.233		25.825	36.347		21.343	33.989
	24.366	24.754		28.059	35.244		25.216	31.981
		31.029			44.624			61.138

## Sheet: Fiugre 1j
Figure 1j	%HABN-Cy5.5 among M0 subset
	CD44 MFI	MFI Cy5.5
	178.553	79.6
	169.315	65.8
	277.695	75
	89.044	42.7
	86.726	43.7
	295.272	68.8
	77.049	16
	62.261	15.8
	246.526	16.5
	243.156	45
	198.763	67.7
	120.303	51
	131.171	39.9
	122.453	47.9
	148.094	58.3

## Sheet: Figure 1k
Figure 1k	%HABN-Cy5.5 among M0 subset
	CD44 MFI	MFI Cy5.5
	178.553	47.426
	169.315	17.67
	277.695	25.016
	89.044	3.008
	86.726	3.716
	295.272	42.249
	77.049	0.776
	62.261	0.68
	246.526	0.435
	243.156	3.917
	198.763	24.559
	120.303	7.685
	131.171	4.165
	122.453	6.245
	148.094	11.801

## Sheet: Figure 1l
Figure 1l	CD44MFI
	CD206loMHC-IIlo	M1-Like	M2-Like
	206.985	204.756	365.813
	144.67	220.331	301.958
	160.188	334.127	397.303
	162.31	257.655	310.546
	172.486	256.944	350.578

## Sheet: Figure 2b
Figure 2b	%CD11b+F4/80+					%CD11b+F4/80-
	Control	SC144	HABN	SC144@HABN		Control	SC144	HABN	SC144@HABN
	4.73	3.23	2.9	0.53		34.8	21.8	28.9	4.38
	3.63	2.72	3.1	0.61		14.9	18.9	19.1	4.64
	3.48	3.48	4.9	0.66		27.7	24.3	28	5.41
	2.51	6.24	3	2.62		14.8	51.2	13.9	11.9
	2.73	2.41	2.71	0.92		17	13.5	22	4.76

## Sheet: Figure 2c
Figure 2c	% MHC-II+ among CD11b+F4/80+
	Control	SC144	HABN	SC144@HABN
	19.1	25	39	57.7
	15.4	22.6	20.1	65.9
	22.6	37.1	27.2	57.4
	25	35.6	20.8	40
	5	20	15.1	41.7

## Sheet: Figure 2d
Figure 2d	% CD206+ among CD11b+F4/80+
	Control	SC144	HABN	SC144@HABN
	46.1	31.6	45.1	20.3
	46	38.1	48.8	28.7
	35.4	29.5	29	28.3
	39.5	36	25.2	8.33
	39	36	35.1	15.4

[truncated: 55 more sheets: Figure 2e, Figure 2f, Figure 2g, Figure 2h, Figure 2i, Figure 2j, Figure 2k, Figure 2l, Figure 3b, Figure 3c, Figure 3d, Figure 3e, Figure 3f, Figure 3g, Figure 3h, Figure 3i, Figure 3l, Figure 3n, Figure 4b, Figure 4c …]
